# Supplementary material for: The RXR Agonist MSU-42011 Reduces Tumor Burden in a Murine Preclinical NF1-Deficient Model
Source: Cancers (Basel). 2025 Jun 9;17(12):1920. doi: 10.3390/cancers17121920 (PMC12190937; doi:10.3390/cancers17121920)
Supplement: Supplementary file 1 [file cancers-17-01920-s001.zip]

Archive with 2 entries (2 files):
- cancers-3616244-supplementary.pdf
- File S1.pdf
